# Supplementary material for: SMARCD3 Promotes Epithelial–Mesenchymal Transition in Gastric Cancer by Integrating PI3K-AKT and WNT/β-Catenin Pathways
Source: Cancers (Basel). 2025 Oct 31;17(21):3526. doi: 10.3390/cancers17213526 (PMC12607331; doi:10.3390/cancers17213526)
Supplement: Supplementary file 1 [file cancers-17-03526-s001.zip]

Archive with 1 entries (1 files):
- cancers-3939929-supplementary.pdf
